# Supplementary material for: A generalisation of the method of regression calibration
Source: Sci Rep. 2023 Sep 13;13:15127. doi: 10.1038/s41598-023-42283-y (PMC10499875; doi:10.1038/s41598-023-42283-y)
Supplement: Supplementary file 2 — Supplementary Information 2. [file 41598_2023_42283_MOESM2_ESM.zip]

Archive with 7 entries (7 files):
- fitter_shared_error_simulation_reg_cal.for
- fit_shared_error_simulation_reg_cal_unshared_Berkson_0%_shared_Berkson_0%_lin_quad.inp
- fit_shared_error_simulation_reg_cal_unshared_Berkson_20%_shared_Berkson_20%_lin_quad.inp
- fit_shared_error_simulation_reg_cal_unshared_Berkson_20%_shared_Berkson_50%_lin_quad.inp
- fit_shared_error_simulation_reg_cal_unshared_Berkson_50%_shared_Berkson_20%_lin_quad.inp
- fit_shared_error_simulation_reg_cal_unshared_Berkson_50%_shared_Berkson_50%_lin_quad.inp
- Appendix B header description.docx
