# Supplementary material for: A generalisation of the method of regression calibration
Source: Sci Rep. 2023 Sep 13;13:15127. doi: 10.1038/s41598-023-42283-y (PMC10499875; doi:10.1038/s41598-023-42283-y)
Supplement: Supplementary file 2 — Supplementary Information 2. [file 41598_2023_42283_MOESM2_ESM.zip › fitter_shared_error_simulation_reg_cal.for]

!
!  Purpose:
!    This program FITTER_SHARED_ERROR_SIMULATION_REG_CAL performs mixed Berkson-classical error simulation to explore effects of shared error
!    using standard regression calibration, also using extended regression calibration, Monte Carlo maximum likelihood (MCML), and unadjusted
!    Calculates profile likelihood CI and coverage probabilities
!
!  Record of revisions:
!      Date         Programmer          Description of change
!      ==========   ==========          =====================
!      2023-08-04   M.P. Little         Original code
!
      MODULE coefficient_data
      IMPLICIT NONE
      SAVE
!       variable type parameters
      INTEGER, PARAMETER :: SGL = KIND(0.0)
      INTEGER, PARAMETER :: DBL = KIND(0.d0)
      INTEGER, PARAMETER :: INTS = KIND(0)
      INTEGER, PARAMETER :: INTL = SELECTED_INT_KIND(r=12)
!       array dimensions
      INTEGER(KIND=INTS), PARAMETER :: num_model_covar = 3       !number of model covariates
      INTEGER(KIND=INTS), PARAMETER :: IOUT=4                    !main output unit (*.lis)
      INTEGER(KIND=INTS), PARAMETER :: ICONS=6                   !console
      INTEGER(KIND=INTS), PARAMETER :: IOUTAB=7                  !abbreviated output unit (*.lis)
      INTEGER(KIND=INTS), PARAMETER :: IREAD=11                  !steering input unit (*.inp)
!       arrays with description of data and model variables
      REAL(KIND=DBL), DIMENSION(2) :: chipr_def =[2.705544D0,3.841459D0]
      REAL(KIND=DBL), DIMENSION(2) :: prob_def =[9.D-01, 9.5D-1]
      CHARACTER(10), DIMENSION(num_model_covar) :: name_model_array =
     & ['background',
     &  'alpha',
     &  'beta']
      CHARACTER(31), DIMENSION(4) :: name_regress_type =
     & ['Deterministic central estimate','Regression calibration',
     & 'Extended regression calibration',
     & 'Monte Carlo maximum likelihood']
!       miscellaneous constants:
      INTEGER(KIND=INTS) :: num_mc                                !number of Monte Carlo samples in likelihood evaluation
      INTEGER(KIND=INTL) :: num_group                             !number of groups in dataset
      INTEGER(KIND=INTS) :: type_regression                       !type of regression correction (1=unadjusted, 2=regression calibration, 3=extended regression calibration, 4=Monte Carlo integration)
      INTEGER(KIND=INTS) :: nhymax                                !maximum number of hyper iterations (iterated calls of E04JYF) in minimisations
      INTEGER(KIND=INTS) :: nhyper                                !number of hyper iterations (iterated calls of E04JYF) in minimisations actually taken
      REAL(KIND=DBL) :: hyeps                                     !hyper iteration convergence criterion (abs(1 - ratio of successive parameter values) must be < this)
      REAL(KIND=DBL) :: prfeps                                    !profile likelihood convergence criterion
      INTEGER(KIND=INTS) :: nprfmx                                !maximum number of hyper iterations for profile likelihood
      INTEGER(KIND=INTS) :: nitmx                                 !profile likelihood 1D maximum iterations
      INTEGER(KIND=INTS) :: ndftot                                !number of degrees of freedom (=number of datapoints - number of parameters)
      INTEGER(KIND=INTS) :: nmonit                                !indicator for monitor output (=0=nothing, <0 every abs(nmonit) iterations)
      INTEGER(KIND=INTS) :: nfix                                  !number of fixed model variables
      INTEGER(KIND=INTS) :: nvar                                  !number of variable model variables
      INTEGER(KIND=INTL) :: n_cancer                              !number of cancers assumed
      INTEGER(KIND=INTL) :: n_sim_lik                             !number of Monte Carlo samples used to calculate likelihood for particular model fit
      INTEGER(KIND=INTL) :: n_sim_p                               !number of overall Monte Carlo samples to sample overall fit (multiple models)
      INTEGER(KIND=INTL) :: i_sim                                 !index number of simulation being sampled
      REAL(KIND=DBL) :: Berk_unshared_SD                          !Berkson unshared error SD (on log scale)
      REAL(KIND=DBL) :: Berk_shared_SD                            !Berkson shared error SD (on log scale)
      REAL(KIND=DBL) :: Class_unshared_SD                         !Classical unshared error SD (on log scale)
      REAL(KIND=DBL) :: Class_shared_SD                           !Classical shared error SD (on log scale)
      REAL(KIND=DBL) :: vfix(num_model_covar)                     !values of fixed model covariates
      INTEGER(KIND=INTS) :: nfva(num_model_covar)                 !indices of fixed model covariates
      INTEGER(KIND=INTS) :: nvva(num_model_covar)                 !indices of variable model covariates
      INTEGER(KIND=INTS) :: ibound                                ! = 0 if any limits on parameter likelihood maximisation are set (via param_bound_low, param_bound_high), =1 otherwise
      INTEGER(KIND=INTS) :: param_bound(num_model_covar)          ! = 0 if bound set for that variable, = 1 otherwise
      REAL(KIND=DBL) :: param_bound_low(num_model_covar)          !lower bounds for variables
      REAL(KIND=DBL) :: param_bound_high(num_model_covar)         !upper bounds for variables
      REAL(KIND=DBL) :: sclvar(num_model_covar)                   !scaling variables for model covariates
      REAL(KIND=DBL) :: coverage_prob(4,num_model_covar)          !coverage probability of each 4 types of regression by variable
      REAL(KIND=DBL) :: xprf                                      !value of profile variable (for profile likelihood maximsation)
      INTEGER(KIND=INTS) :: nprf                                  !number of profile variable (for profile likelihood maximsation)
      INTEGER(KIND=INTL) :: iseed_init                            !random number initialisation seed
      LOGICAL :: ipr                                              !logical flag = .TRUE. if normal likelihood maximisation being done, = .FALSE. if profile maximisation
!       miscellaneous scaling constants
      REAL(KIND=DBL) :: loglim=1.0D-30                            !lower limit for calculation of log function
      REAL(KIND=DBL) :: explim=7.0D+01                            !upper limit for exponential function

      INTEGER(KIND=INTL), ALLOCATABLE :: ncases_group(:)          !Case counts by group
      INTEGER(KIND=INTL), ALLOCATABLE :: group_num(:)             !Number of persons by group
      REAL(KIND=DBL), ALLOCATABLE :: persons_group(:)             !Person/person year counts by group
      REAL(KIND=DBL), ALLOCATABLE :: group_dose(:)                !Central estimate of dose by group
      REAL(KIND=DBL), ALLOCATABLE :: true_dose(:,:,:,:)           !true dose by individual within group, group, likelihood sample, overall sample
      REAL(KIND=DBL), ALLOCATABLE :: surr_dose(:,:,:,:)           !surrogate dose by individual within group, group, likelihood sample, overall sample
      REAL(KIND=DBL), ALLOCATABLE :: true_dose_coll(:,:,:)        !collapsed true dose by group, likelihood sample, overall sample
      REAL(KIND=DBL), ALLOCATABLE :: surr_dose_coll(:,:,:)        !collapsed surrogate dose by group, likelihood sample, overall sample
      REAL(KIND=DBL), ALLOCATABLE :: sample_dose_true(:,:)        !sampled true dose by group, likelihood sample
      REAL(KIND=DBL), ALLOCATABLE :: true_prob(:,:)               !true probability distribution by group, likelihood sample
      REAL(KIND=DBL), ALLOCATABLE :: pois_sampl(:,:)              !Poisson sample array by group, likelihood sample
      REAL(KIND=DBL), ALLOCATABLE :: dose_true_expec(:)           !mean true dose by group
      REAL(KIND=DBL), ALLOCATABLE :: dose_surr_expec(:)           !mean surrogate dose by group
      REAL(KIND=DBL), ALLOCATABLE :: dose_true_covar(:,:)         !sample covariance matrix of true dose by group
      REAL(KIND=DBL), ALLOCATABLE :: loglike(:)                   !log-likelihood by sample
      REAL(KIND=DBL), ALLOCATABLE :: rlrisk(:)                    !risk component (used in funct1)
      REAL(KIND=DBL), ALLOCATABLE :: baserisk(:)                  !risk component (used in funct1)
      REAL(KIND=DBL), ALLOCATABLE :: dose_true_SD(:)              !SD of true dose by group
      REAL(KIND=DBL), ALLOCATABLE :: dose_surr_SD(:)              !SD of surrogate dose by group
      REAL(KIND=DBL), ALLOCATABLE :: dose_true_corr(:,:)          !sample correlation of true dose by group
      REAL(KIND=DBL), ALLOCATABLE :: dose_true_indiv_expec(:)     !mean of individual true dose by group
      REAL(KIND=DBL), ALLOCATABLE :: dose_surr_indiv_expec(:)     !mean of individual surrogate dose by group
      REAL(KIND=DBL), ALLOCATABLE :: dose_true_indiv_SD(:)        !SD of individual true dose by group
      REAL(KIND=DBL), ALLOCATABLE :: dose_surr_indiv_SD(:)        !SD of individual surrogate dose by group
      REAL(KIND=DBL), ALLOCATABLE :: dose_true_indiv_covar(:,:)   !sample covariance of individual true dose by group
      REAL(KIND=DBL), ALLOCATABLE :: dose_true_indiv_corr(:,:)    !sample correlation of individual true dose by group

      END MODULE coefficient_data

      MODULE my_subroutines
      IMPLICIT NONE
      CONTAINS

         FUNCTION wuni(idum)
!!!!!!!!!!!!!!!!!!!!!!!!!!!!!!!!!!!!!!!!!!!!!!!!!!!!!!!!!!!!!!!!!!!!!!!!!
!                                                                       !
!          This routine generates pseudo-random numbers between 0 and 1 !
!          Documented in Press, Flannery, Teukolsky and Vetterling      !
!          Numerical Recipes (2nd edition) (CUP) pp 272-3               !
!          If idum is negative the random numbers are reinitialised     !
!                                                                       !
!!!!!!!!!!!!!!!!!!!!!!!!!!!!!!!!!!!!!!!!!!!!!!!!!!!!!!!!!!!!!!!!!!!!!!!!!
         USE coefficient_data
         IMPLICIT NONE
         REAL(KIND=DBL), PARAMETER :: eps=1.D-12, rnmx=1.D0 - eps
         REAL(KIND=DBL) :: wuni, re_iyrand
         REAL(KIND=DBL), PARAMETER :: am=1.D0/2147483563.D0 ! am=1/im1
         INTEGER(KIND=INTL), PARAMETER :: im1=2147483563
         INTEGER(KIND=INTL), PARAMETER :: im2=2147483399
         INTEGER(KIND=INTL), PARAMETER :: imm1=im1-1
         INTEGER(KIND=INTL), PARAMETER :: ia1=40014
         INTEGER(KIND=INTL), PARAMETER :: ia2=40692
         INTEGER(KIND=INTL), PARAMETER :: iq1=53668
         INTEGER(KIND=INTL), PARAMETER :: iq2=52774
         INTEGER(KIND=INTL), PARAMETER :: ir1=12211
         INTEGER(KIND=INTL), PARAMETER :: ir2=3791
         INTEGER(KIND=INTL), PARAMETER :: ntab=32
         INTEGER(KIND=INTL), PARAMETER :: ndiv=1+imm1/ntab
         INTEGER(KIND=INTL), INTENT(INOUT) :: idum
         INTEGER(KIND=INTL) :: ivrand(ntab), idum2, j, k, iyrand
         SAVE ivrand,iyrand,idum2
         DATA idum2/123456789/, ivrand/ntab*0/ ,iyrand/0/
!
!          initialise if idum is negative
!
         IF (idum <= 0) THEN
!
!             make sure idum<>0
!
            idum=MAX(-idum,1)
            idum2=idum
!
!             load the shuffle table (after 8 warm-ups)
!
            Shuffle_warmup_loop: DO j = ntab+8, 1, -1
               k = idum/iq1
               idum = ia1*(idum - k*iq1) - k*ir1
               IF (idum < 0) idum = idum + im1
               IF (j <= ntab) ivrand(j) = idum
            END DO Shuffle_warmup_loop
            iyrand=ivrand(1)
         END IF
!
!          Except when initialising this is where we start
!
!          Compute idum=mod(ia1*idum,im1) without overflows by Schrage's
!          method
!
         k = idum/iq1
         idum = ia1*(idum - k*iq1) - k*ir1
         IF (idum < 0) idum = idum + im1
!
!          Compute idum2=mod(ia2*idum2,im2) without overflows by Schrage's
!          method
!
         k = idum2/iq2
         idum2 = ia2*(idum2 - k*iq2) - k*ir2
         IF (idum2 < 0) idum2 = idum2 + im2
!
!          j will be in the range [1,ntab]
!
         j = 1 + iyrand/ndiv
!
!          idum is shuffled, idum and idum2 are combined to generate output
!
         iyrand = ivrand(j) - idum2
         ivrand(j) = idum
         IF (iyrand < 1) iyrand = iyrand + imm1
!
!          Make sure the routine generates random numbers away from the
!          end of the interval
!
         re_iyrand = iyrand
         wuni=MIN(am*re_iyrand,rnmx)
         END FUNCTION wuni

         FUNCTION gasdev(idum)
!
!         Standard normal random number generator
!         using the Box-Muller transformation
!         as given on p.280 of Press et al Numerical Recipes in Fortran
!         2nd ed., CUP 1992
!
!         uses wuni (=ran2 in Press et al)
!         returns a normally distributed deviate with zero mean and unit
!         variance, using wuni(idum) as the source of uniform deviates.
!
         USE coefficient_data
         IMPLICIT NONE
         REAL(KIND=DBL) :: v1, v2, rsq, gset, gasdev, fac
         INTEGER(KIND=INTL) :: iset, idum, gauss_preset
         SAVE gauss_preset, gset
         DATA gauss_preset/0/
!
!         reinitialize
!
         IF (idum < 0) gauss_preset = 0
         IF (gauss_preset == 0) THEN
!
!            We don�t have an extra deviate handy, so
!            pick two uniform numbers in the square extending
!            from -1 to +1 in each direction,
!            see if they are in the unit circle,

            DO
               v1 = 2.D0*wuni(idum) - 1.D0
               v2 = 2.D0*wuni(idum) - 1.D0
               rsq = v1*v1+v2*v2
               IF (rsq < 1.D0 .AND. rsq > 0.D0) EXIT
            END DO
!
!            Have got here if rsq is >0 and <1
!            Now make the Box-Muller transformation to get
!            two normal deviates.
!            Return one and save the other (gset) for next time.
!
            fac = SQRT(-2.D0*LOG(MAX(rsq,loglim))/rsq)
            gset = v1*fac
            gasdev = v2*fac
!
!            set flag
!
            gauss_preset = 1
         ELSE
!
!            we have an extra deviate handy, so return it,
!
            gasdev = gset
!
!            and unset the flag.
!
            gauss_preset = 0
         ENDIF
         END FUNCTION gasdev

         FUNCTION probdiscrete(idum,probdis,probdismax)
!!!!!!!!!!!!!!!!!!!!!!!!!!!!!!!!!!!!!!!!!!!!!!!!!!!!!!!!!!!!!!!!!!!!!!!!!!!
!                                                                         !
!          This routine generates samples from the discrete distribution  !
!          stored in probdis(1,...,probdismax), returning a number in the !
!          range 1,...,probdismax                                         !
!          idum is the seed of the random number generator                !
!                                                                         !
!!!!!!!!!!!!!!!!!!!!!!!!!!!!!!!!!!!!!!!!!!!!!!!!!!!!!!!!!!!!!!!!!!!!!!!!!!!
         IMPLICIT NONE
         INTEGER, PARAMETER :: DBL = KIND(0.d0)
         INTEGER, PARAMETER :: INTL = SELECTED_INT_KIND(r=12)
         INTEGER(KIND=INTL), INTENT(IN) :: probdismax
         INTEGER(KIND=INTL), INTENT(INOUT) :: idum
         REAL(KIND=DBL), INTENT(IN) :: probdis(probdismax)
         INTEGER(KIND=INTL) :: i, iprob, probdiscrete
         REAL(KIND=DBL) :: sumprob, prob
         prob=wuni(idum)
         sumprob=0.D0
         Probability_loop: DO i = 1, probdismax
            iprob=i
            sumprob=sumprob+probdis(i)
            IF (prob < sumprob) THEN
               EXIT
            END IF
         END DO Probability_loop
         probdiscrete=iprob
         END FUNCTION probdiscrete

         SUBROUTINE profci(funct1,xopt,xstp,xlim,xci,fopt,chiprb,
     &    monprf,ifail)
!
!          Calculates the profile likelihood confidence intervals wrt
!          the nprf'th variable
!          xopt is the maximum likelihood estimate, fopt the deviance/2 at
!          that point (xopt is a vector of nvar variables (unchanged))
!          xstp is the preliminary estimate of step size (changed)
!          xlim is the bound on the variable xopt(nprf) (unchanged)
!          xci is the profile ci on return
!          fopt is the value of the deviance/2 at the optimum (unchanged)
!          chiprb is the value of the chi squared (1 df) RV at desired
!          significance level (e.g. for 95% CI this should be set to 3.84)(unchanged)
!          monprf determines whether monitor output is required (unchanged)
!          (0=not required, 1=required)
!          ifail=indicator of success at locating profile CI (=0 if
!          successful)
!
         USE coefficient_data
         IMPLICIT NONE
         INTEGER(KIND=INTS), PARAMETER :: lw = num_model_covar *   !for dummy array w needed by E04JYF
     &    (num_model_covar-1)/2+12*num_model_covar
         INTEGER(KIND=INTS), PARAMETER :: liw = num_model_covar +2 !for dummy array iw needed by E04JYF
         INTEGER(KIND=INTS), INTENT(IN) :: monprf
         INTEGER(KIND=INTS), INTENT(OUT) :: ifail
         REAL(KIND=DBL), INTENT(INOUT) :: xstp
         REAL(KIND=DBL), INTENT(IN) :: xopt(num_model_covar), xlim
         REAL(KIND=DBL), INTENT(IN) :: fopt, chiprb
         REAL(KIND=DBL), INTENT(OUT) :: xci
         REAL(KIND=DBL) :: x(num_model_covar), dir(num_model_covar)
         REAL(KIND=DBL) :: xprfv(num_model_covar), bl(num_model_covar)
         REAL(KIND=DBL) :: bu(num_model_covar), w(lw), xlimt, chipr
         REAL(KIND=DBL) :: fprf, fprf1, xabs, epslim, xcisc
         INTEGER(KIND=INTS) :: iw(liw), i, niter, indlr, ifllim, nvar1
         INTEGER(KIND=INTS) :: ifl, icent, ibnd, ivar
         EXTERNAL :: funct1
         niter=0
         ifail=0
         xlimt=xlim-xopt(nprf)
         IF (xlimt > 0) THEN
!             search in positive direction: bound by param_bound_high
            xlimt = min(xlimt,param_bound_high(nprf)-xopt(nprf))
         ELSE
!             search in negative direction: bound by param_bound_low
            xlimt = max(xlimt,param_bound_low(nprf)-xopt(nprf))
         END IF
!          Reset limits for minimisations, adjusting for x(nprf)
         ibnd=ibound
         ivar=0
         Reset_limit_loop: DO i=1,nvar
            IF (i /= nprf) THEN
               ivar=ivar+1
               bl(ivar)=param_bound_low(i)
               bu(ivar)=param_bound_high(i)
            END IF
         END DO Reset_limit_loop
         if (monprf /= 0) then
            if (xlimt < 0.D0) then
               indlr=1
            else
               indlr=2
            end if
         end if
         chipr=chiprb
         fprf=fopt
         fprf1=fopt
!
!          Set up array x (containing the best estimate of vector
!          at which profile likelihood is attained) and dir=(0,..,1,0,..,0)
!          (1 in nprf'th position, zeros elsewhere)
!
         dir=0.D0
         x=xopt
         dir(nprf)=1.D0
         Iterative_search_loop: DO
            ipr=.TRUE.
            xabs=abs(x(nprf))
            epslim=max(prfeps*xabs,loglim)
!
!             perform 1-dimensional search for CI in direction dir (without minimising
!             other variables), by Chinese box method
!
            CALL limit(x,nvar,dir,1,xstp,xlimt,xci,fprf,chipr,epslim,
     &       1,ifllim)
            IF (monprf /= 0) THEN
               xcisc=x(nprf)+xci
               WRITE(ICONS,100)indlr,niter,name_model_array(nvva(nprf)),
     &          xcisc
               WRITE(IOUT,100)indlr,niter,name_model_array(nvva(nprf)),
     &          xcisc
100            FORMAT(' ilr=',I2,' niter=',I5,' xprofci(',A10,')=',
     &          ES21.14)
            END IF
            ifail=ifail+10*ifllim
            IF (nprfmx == 0 .OR. (abs(xci)/(xabs+loglim)) <= prfeps)
     &       THEN
!
!                either no further iterations are allowed, or the step size is
!                sufficiently small anyway: return
!
               xci=x(nprf)+xci
               RETURN
            END IF
!
!             readjust the chi-square variable chipr in line with the change in
!             deviance at the point reached
!
            chipr=chipr+2.D0*(fprf1-fprf)
            fprf1=fprf
!
!             reset xstp (the next step size), xlimt (the limit on the next
!             step) and x(nprf) to reflect the point reached
!
            xstp=xci
            xlimt=xlimt-xci
            x(nprf)=x(nprf)+xci
!
!             set up xprfv, the vector corresponding to current x with x(nprf)
!             deleted
!
            nvar1=0
            x_minus_xnprf_loop: DO i=1,nvar
               IF (i /= nprf) THEN
                  nvar1=nvar1+1
                  xprfv(nvar1)=x(i)
               END IF
            END DO x_minus_xnprf_loop
            xprf=x(nprf)
            IF (nvar1 > 0) THEN
!
!                have now minimised wrt x(nprf) to obtain estimate of profile
!                ci: reminimise wrt the other variables at the point reached
!
               ifl=1
               ipr=.FALSE.
               CALL e04scl(nvar1,ibnd,funct1,bl,bu,xprfv,fprf,iw,liw,w,
     &          lw,ifl)
!
!                readjust the chi-square variable chipr in line with the change
!                in deviance at the point reached
!
               chipr=chipr+2.D0*(fprf1-fprf)
               fprf1=fprf
!
!                adjust x to reflect the changes in optimum wrt xprfv
!
               nvar1=0
               x_opt_minus_xnprf_loop: DO i=1,nvar
                  IF (i /= nprf) THEN
                     nvar1=nvar1+1
                     x(i)=xprfv(nvar1)
                  END IF
               END DO x_opt_minus_xnprf_loop
            END IF
            niter=niter+1
            IF (niter > nprfmx) EXIT
         END DO Iterative_search_loop
         if (niter > nprfmx) ifail=ifail+1
         xci=x(nprf)
         END SUBROUTINE profci

         SUBROUTINE limit(xopt,nvr,dir,nlikst,xlim,xulim,xci,fci,chiprb,
     &    epslim,icent,ifail)
!
!          Calculates the likelihood based confidence intervals by Chinese
!          box method in the interval (x,x+xulim*dir) starting out in the
!          direction xopt -> xopt + xlim*dir
!          xci is the limit of CI corresponding to the chi-squared
!          probability chiprb, fci being the associated deviance/2
!          ifail is 0 if sensible value of xci found, 1, 2, 3, 4 owise
!          nlikst steps from the optimum are used to check likelihood
!          at boundary
!          epslim is the convergence criterion
!          if icent=0: ci is inner boundary (nearest optimum) of last
!                      Chinese box
!             icent=1: ci is midpoint of last Chinese box
!             icent=2: ci is outer boundary (farthest from optimum) of
!                      last Chinese box
!          All except xci, fci, icent, ifail are unchanged on return
!
         USE coefficient_data
         IMPLICIT NONE
         REAL(KIND=DBL), INTENT(IN) :: xopt(num_model_covar)
         REAL(KIND=DBL), INTENT(IN) :: dir(num_model_covar), chiprb
         REAL(KIND=DBL), INTENT(IN) :: epslim, xlim, xulim
         INTEGER(KIND=INTS), INTENT(IN) :: icent, nvr, nlikst
         INTEGER(KIND=INTS), INTENT(OUT) :: ifail
         REAL(KIND=DBL), INTENT(INOUT) :: fci
         REAL(KIND=DBL), INTENT(OUT) :: xci
         REAL(KIND=DBL) :: x(num_model_covar), fopt, xa, xb, f, fa, fb
         REAL(KIND=DBL) :: ft, siglik, xan, xbn, prop, re_nlikst
         REAL(KIND=DBL) :: user(1), size
         INTEGER(KIND=INTS) :: niter, i, iuser(1)
         re_nlikst = nlikst
         ifail=0
         niter=0
         size=sqrt(sum(dir*dir))
         x=xopt
         fopt=fci
         fci=fopt+0.5D0*chiprb
         xa=0.D0
         xb=xlim
         fa=fopt
         IF (chiprb > 0.D0) THEN
            siglik=1.D0
         ELSE
            siglik=-1.D0
         END IF
!
!          First we must find a bracketing interval (xa,xb) for the
!          point x0 at which the -log-likelihood ll(x+x0*dir) = f0
!          (so that ll(x+xa*dir) <= f0 <= ll(x+xb*dir))
!
         Iterative_bracket_search_loop: DO
            xan=xa
            Interval_traverse_loop: DO i=1,nlikst
               prop=i
               prop=prop/re_nlikst
               xbn=xb*prop+xa*(1.D0-prop)
!                make sure xbn does not cross boundary
               IF (xulim > 0.D0) THEN
                  xbn=min(xbn,xulim)
               ELSE
                  xbn=max(xbn,xulim)
               END IF
               x=xopt+xbn*dir
               CALL funct1(nvr,x,fb,iuser,user)
               IF (siglik*(fb-fci) > 0.D0) THEN
!                   Either we are trying to increase -likelihood and -likelihood(xbn) > fci > -likelihood(xan)
!                   or we try and decrease -likelihood and -likelihood(xbn) < fci < -likelihood(xan)
!                   In this case make new (xa, xb) (and associated fa, fb) from (xan, xbn)
!                   (permuting if siglik <0) s.t. fa < fb
                  IF (siglik > 0.D0) THEN
                     xa=xan
                     xb=xbn
                  ELSE
                     xa=xbn
                     xb=xan
                     ft=fa
                     fa=fb
                     fb=ft
                  END IF
                  EXIT Iterative_bracket_search_loop ! exit the bracket search loop (because we have got bracketing xa, xb)
               END IF
!                So must have fci > -likelihood(xbn) (siglik>0) or fci < -likelihood(xbn) (siglik<0)
!                Make new xan = xbn
               fa=fb
               xan=xbn
            END DO Interval_traverse_loop
!             Got here and we have failed to bracket fci: now set xa to old xb and new xb = 2 * (old xb) (limited)
!             increment niter
            niter=niter+1
            xa=xbn
            IF (xulim > 0.D0) THEN
               xb=min(2.D0*xbn,xulim)
            ELSE
               xb=max(2.D0*xbn,xulim)
            END IF
            IF (niter > nitmx .OR. abs(xb-xa)*size < loglim) THEN
!
!                Failed to bracket point: return
!
               IF (niter >= nitmx) THEN
!
!                   Failed to bracket point because iteration bound exceeded
!
                  ifail=4
               ELSE
!
!                   Failed to bracket point because xa and xb have become too
!                   close together (implying that the confidence interval is
!                   constrained by the bound(s) on the variable(s))
!
                  ifail=3
               END IF
               xci=xbn
               fci=fb
               RETURN
            END IF
!
!            Failed to bracket point: have another try
!
         END DO Iterative_bracket_search_loop
!
!          We have got here by bracketing the desired point by (xa,xb) (so fa < fci < fb)
!          now proceed by interval bisection (Chinese box method) to bracket desired point
!          with ever smaller intervals (xa,xb)
!
         Iterative_Chinese_box_loop: DO
            x=0.5D0*(xa+xb)*dir + xopt
            CALL funct1(nvr,x,f,iuser,user)
            niter=niter+1
            IF (f < fci) then
               xa=0.5D0*(xa+xb)
               fa=f
            ELSE
               xb=0.5D0*(xa+xb)
               fb=f
            END IF
            IF (abs(xb-xa)*size <= epslim .OR. niter >= nitmx) EXIT
         END DO Iterative_Chinese_box_loop
!
!           Iteration bound exceeded
!
         IF (niter >= nitmx) ifail=1
!
!          The function values for the bracketing points are still
!          far apart
!
         IF (abs(fb-fa) > prfeps*1.0d+01) ifail=2
         IF (icent == 0) THEN
!
!             Set CI to inner boundary of last Chinese box
!
            fci=fa
            xci=xa
         ELSE IF (icent == 1) THEN
!
!             Set CI to midpoint (or deviance weighted midpoint) of last Chinese box
!
            IF (abs(fb-fa) > loglim) THEN
               xci=xa+(fci-fa)*(xb-xa)/(fb-fa)
            ELSE
               xci=0.5D0*(xa+xb)
            END IF
            x=xci*dir+xopt
            CALL funct1(nvr,x,fci,iuser,user)
         ELSE
!
!             Set CI to outer boundary of last Chinese box
!
            fci=fb
            xci=xb
         END IF
         END SUBROUTINE limit

         SUBROUTINE e04scl(nvr,ibnd,funct1,bl,bu,x,f,iw,liw,w,lw,ifail)
!
!          Calls the minimisation routine E04JYF, automatically scaling
!          the variables
!
         USE coefficient_data
         USE nag_library, only: e04jyf
         IMPLICIT NONE
         INTEGER(KIND=INTS), INTENT(IN) :: nvr, ibnd, liw, lw
         INTEGER(KIND=INTS), INTENT(INOUT) :: iw(liw), ifail
         REAL(KIND=DBL), INTENT(INOUT) :: x(nvr), bl(nvr), bu(nvr), f
         REAL(KIND=DBL), INTENT(INOUT) :: w(lw)
         REAL(KIND=DBL) :: user(1), scalav, re_numav
         INTEGER(KIND=INTS) :: iuser(1), i, numav
         EXTERNAL :: funct1
!
!          Rescale the variables as appropriate (so that each is
!          approximately of magnitude 1)
!
         scalav=0.D0
         numav=0
         Scale_loop_test: DO i=1,nvr
            IF (x(i) /= 0.D0) then
               numav=numav+1
               scalav=scalav+log(max(abs(x(i)),loglim))
            END IF
         END DO Scale_loop_test
         re_numav=numav
         IF (numav > 0) then
            scalav=exp(scalav/re_numav)
         ELSE
            scalav=1.D0
         END IF
         Scale_loop_set: DO i=1,nvr
            IF (x(i) /= 0.D0) THEN
               sclvar(i)=abs(x(i))
            ELSE
               sclvar(i)=scalav
            END IF
         END DO Scale_loop_set
         x=x/sclvar
         bl=bl/sclvar
         bu=bu/sclvar
!
!          Call the routine E04JYF
!
         CALL E04JYF(nvr,ibnd,funct1,bl,bu,x,f,iw,liw,w,lw,iuser,user,
     &    ifail)
!
!          Now rescale the optimum back to the original units and return
!
         x=x*sclvar
         bl=bl*sclvar
         bu=bu*sclvar
         sclvar=1.D0
         END SUBROUTINE e04scl

         SUBROUTINE minimz(funct1,ibnd,bl,bu,x,xc,xi,f,indwri,ifail)
!
!          Maximises likelihood, using as starting values xi, returning
!          the optimal values in x, xc as well as optimal deviance in f
!          If ibnd = 0 the limits in bl, bu are applied
!
         USE coefficient_data
         IMPLICIT NONE
         INTEGER(KIND=INTS), PARAMETER :: lw = num_model_covar *   !for dummy array w needed by E04JYF
     &    (num_model_covar-1)/2+12*num_model_covar
         INTEGER(KIND=INTS), PARAMETER :: liw = num_model_covar +2 !for dummy array iw needed by E04JYF
         INTEGER(KIND=INTS), INTENT(OUT) :: ifail
         REAL(KIND=DBL), INTENT(OUT) :: x(num_model_covar)
         REAL(KIND=DBL), INTENT(OUT) :: xc(num_model_covar)
         REAL(KIND=DBL), INTENT(IN) :: xi(num_model_covar)
         REAL(KIND=DBL), INTENT(INOUT) :: bl(num_model_covar)
         REAL(KIND=DBL), INTENT(INOUT) :: bu(num_model_covar)
         INTEGER(KIND=INTS), INTENT(IN) :: indwri, ibnd
         INTEGER(KIND=INTS) :: iw(liw), iuser(1), ncalls, i
         INTEGER(KIND=INTS) :: ndiv
         REAL(KIND=DBL) :: xprev(num_model_covar), w(lw), user(1), f
         LOGICAL :: indmin
         EXTERNAL :: funct1
         IF (nvar > 0) THEN
            sclvar=1.D0
            x=xi
            xprev=xi
            xc_loop_variable_set: DO i=1,nvar
               xc(nvva(i))=xi(i)
            END DO xc_loop_variable_set
         END IF
         ipr=.TRUE.
         IF (nfix > 0) THEN
            xc_loop_fixed_set: DO i=1,nfix
               xc(nfva(i))=vfix(i)
            END DO xc_loop_fixed_set
         END IF
         nhyper=0
         IF (nhymax > 0 .AND. nvar > 0 .AND. num_group > 0) THEN
!
!             Perform multistep (EM type) minimisation
!
            Hyper_iteration_loop: DO
               nhyper=nhyper+1
!
!                Perform parameter minimisation for this hyper iteration
!
               ifail=1
               CALL e04scl(nvar,ibnd,funct1,bl,bu,x,f,iw,liw,w,lw,
     &          ifail)
!
!                See whether the convergence criterion is satisfied (that the
!                parameter values for the current iteration are sufficiently
!                close to those for the last)
!
               indmin=.TRUE.
               x_loop_test: DO i=1,nvar
                  xc(nvva(i))=x(i)
                  IF (abs(1.D0-(loglim+abs(x(i)))/
     &             (loglim+abs(xprev(i)))) > hyeps) indmin=.FALSE.
               END DO x_loop_test
               xprev=x
               IF (nhyper > nhymax .OR. indmin) EXIT !either we've converged or exceeded the hyper iteration limit
               IF (indwri /= 0) THEN
                  IF (nmonit > 0) THEN
                     CALL write(xc,x,f,1,ifail)
                  ELSE IF (nmonit < 0) THEN
                     ndiv=nhyper/nmonit
                     IF (ndiv*nmonit == nhyper)
     &                CALL write(xc,x,f,1,ifail)
                  END IF
               END IF
            END DO Hyper_iteration_loop
            ifail=0
         ELSE IF (nhymax == 0 .AND. nvar > 0 .AND. num_group > 0) THEN
            CALL funct1(num_model_covar,x,f,iuser,user)
            ifail=0
         END IF
         IF (indwri /= 0) THEN
            CALL write(xc,x,f,1,ifail)
         END IF
         END SUBROUTINE minimz

         SUBROUTINE write(x,xvar,f,monwri,ifail)
!
!          writes current parameters (and various other bits and pieces)
!          to output file (unit IOUT), terminal (unit ICONS) and in
!          abbreviated form (unit IOUTAB)
!
         USE coefficient_data
         IMPLICIT NONE
         INTEGER(KIND=INTS), INTENT(IN) :: ifail, monwri
         REAL(KIND=DBL), INTENT(IN) :: x(num_model_covar)
         REAL(KIND=DBL), INTENT(IN) :: xvar(num_model_covar)
         REAL(KIND=DBL), INTENT(IN) :: f
         INTEGER(KIND=INTL) :: num_cases, k
         REAL(KIND=DBL) :: f2
         INTEGER(KIND=INTS) :: i, j, nv, icn, ichan
         num_cases = SUM(ncases_group)
         nv=nfix+nvar
         f2=2.D0*f
         Logical_unit_loop: DO icn=1,2
            IF (icn == 1) THEN
               ichan=IOUT
            ELSE
               ichan=ICONS
            END IF
            IF (ifail /= 0) WRITE(ichan,6000)ifail
6000        FORMAT(' Minimisation failed with ifail=',I5)
            WRITE(ichan,6010)name_regress_type(type_regression),
     &       nhymax,nhyper,hyeps,num_cases,iseed_init,Berk_unshared_SD,
     &       Berk_shared_SD,Class_unshared_SD,Class_shared_SD,num_group
6010        FORMAT(1X,A31/
     &       ' Maximum number of hyper iterations ',I11/
     &       ' Achieved number of hyper iterations ',I11/
     &       ' Main parameter convergence criterion ',ES11.4/
     &       ' Number of cases ',I6/
     &       ' Random number initialisation ',I20/
     &       ' Berkson unshared error GSD ',ES11.4/
     &       ' Berkson shared error GSD ',ES11.4/
     &       ' Classical unshared error GSD ',ES11.4/
     &       ' Classical shared error GSD ',ES11.4/
     &       ' Number of dose groups ',I6/' Number of persons by group'/
     &       ' --------------------------')
            WRITE(ichan,6020)group_num
6020        FORMAT(1X,I10)
            WRITE(ichan,6030) num_mc
6030        FORMAT(' Number of Monte Carlo samples for likelihood'
     &       ' integration = ',I10)
            WRITE(ichan,6040)
6040        FORMAT(' Sample true individual dose-group mean and SD'/
     &       ' ============================================='/
     &       '  Mean',18X,'SD')
            WRITE(ichan,6050) (dose_true_indiv_expec(k),
     &       dose_true_indiv_SD(k),k=1,num_group)
6050        FORMAT(1X,ES21.14,1X,ES21.14)
            WRITE(ichan,6060)
6060        FORMAT(' Sample true group dose-group mean and SD'/
     &       ' ========================================'/
     &       '  Mean',18X,'SD')
            WRITE(ichan,6050) (dose_true_expec(k), dose_true_SD(k),
     &       k=1,num_group)
            WRITE(ichan,6070)
6070        FORMAT(' Sample surrogate individual dose-group mean & SD'/
     &       ' ================================================'/
     &       '  Mean',18X,'SD')
            WRITE(ichan,6050) (dose_surr_indiv_expec(k),
     &       dose_surr_indiv_SD(k),k=1,num_group)
            WRITE(ichan,6080)
6080        FORMAT(' Sample surrogate group dose-group mean and SD'/
     &       ' ============================================='/
     &       '  Mean',18X,'SD')
            WRITE(ichan,6050) (dose_surr_expec(k), dose_surr_SD(k),
     &       k=1,num_group)
            WRITE(ichan,6090)
6090        FORMAT(' Sample between-dose-group individual correlation'/
     &       ' ================================================')
            DO k=1,num_group
               WRITE(ichan,6100) dose_true_indiv_corr(:,k)
6100           FORMAT(1X,100ES21.14)
            END DO
            WRITE(ichan,6110)
6110        FORMAT(' Sample between-dose-group group correlation'/
     &       ' ===========================================')
            DO k=1,num_group
               WRITE(ichan,6100) dose_true_corr(:,k)
            END DO
            WRITE(ichan,7000)f2,ndftot
7000        FORMAT(' Deviance = ',ES21.14,' (df = ',I5,')')
            IF (icn == 1) WRITE(IOUTAB,7010)nhyper
7010        FORMAT(' Hyper-iterations = ',I9)
            Variable_out_loop: DO i=1,nv
               IF (nfix > 0) THEN
                  Variable_fix_loop: DO j=1,nfix
                     IF (nfva(j) == i) THEN
!                         This is a "fixed" variable
                        WRITE(ichan,7020)name_model_array(i),x(i)
7020                    FORMAT(' Fixed parameter   (',A10,')= ',ES21.14)
                     END IF
                  END DO Variable_fix_loop
               END IF
               IF (nvar > 0) THEN
                  Variable_var_loop: DO j=1,nvar
                     IF (nvva(j) == i) THEN
!                         This is a "variable" variable
                        IF (param_bound(j) /= 0) THEN
!                            There are no bounds on this variable
                           WRITE(ichan,7030)name_model_array(i),x(i)
7030                       FORMAT(' Variable parameter(',A10,')= ',
     &                      ES21.14)
                        ELSE
!                            There are bounds on this variable
                           WRITE(ichan,7040)name_model_array(i),x(i),
     &                      param_bound_low(j),param_bound_high(j)
7040                       FORMAT(' Variable parameter(',A10,')= ',
     &                      ES21.14,' bounds=(',ES21.14,',',ES21.14,')')
                        END IF
                     END IF
                  END DO Variable_var_loop
               END IF
            END DO Variable_out_loop
            IF (icn == 1 .AND. nvar > 0 .AND. monwri /= 0)
     &       WRITE(IOUTAB,7050)(xvar(i),i=1,nvar)
7050        FORMAT(1X,ES21.14)
         END DO Logical_unit_loop
         END SUBROUTINE write

         SUBROUTINE funct1(nvxx,x,fc,iuser,user)
!
!          Calculates the integrated log conditional likelihood
!
!          fc      -log(likelihood) + constant (on return)
!          x(nvxx) is parameter array as set by E04JYF (must not be changed by funct1)
!          iuser   is an integer array passed from the calling routine to E04JYF
!          user    is a double-precision array passed from the calling routine to E04JYF
!
         USE coefficient_data
         IMPLICIT NONE
         INTEGER(KIND=INTS), INTENT(IN) :: nvxx
         REAL(KIND=DBL), INTENT(IN) :: x(nvxx)
         REAL(KIND=DBL), INTENT(OUT) :: fc
         REAL(KIND=DBL), INTENT(IN) :: user(1)
         INTEGER(KIND=INTS), INTENT(IN) :: iuser(1)
         INTEGER(KIND=INTS) :: nvar1
         INTEGER(KIND=INTL) :: i, j, k
         REAL(KIND=DBL) :: xc(num_model_covar), dose, dose2, cancas
         REAL(KIND=DBL) :: loglike_average, adjust_back, ERR_dose
         REAL(KIND=DBL) :: ERR_dose2, sum_deriv, delta_kj, der_j, der_k
         REAL(KIND=DBL) :: adjust_rad_exc
         fc = 0.D0
         ndftot = num_group - nvar
!
!          Determine the full set of parameters (including those that are constant)
!          by putting together x and vfix to make xc
!
         IF (nfix > 0) THEN
            nfix_loop: DO i=1,nfix
               xc(nfva(i))=vfix(i)
            END DO nfix_loop
         END IF
         IF (nvar > 0) THEN
            nvar1 = 0
            nvar_loop: DO i = 1, nvar  !loop over nvar variables
               IF (ipr) THEN
!                   normal likelihood maximisation
                  xc(nvva(i))=x(i)*sclvar(i)
               ELSE
!                   profile likelihood maximisation
                  IF (i /= nprf) THEN
                     nvar1=nvar1+1
                     xc(nvva(i))=x(nvar1)*sclvar(nvar1)
                  ELSE
                     xc(nvva(i))=xprf
                  END IF
               END IF
            END DO nvar_loop
         END IF
         adjust_back = EXP(xc(1))
         ERR_dose = xc(2)
         ERR_dose2 = xc(3)
!
!          First evaluate log-likelihood for each sample (store in loglike)
!
         loglike = 0.D0
         Monte_Carlo_loop: DO i = 1, num_mc    !loop over each Monte Carlo sample, evaluating likelihood for each
            Sample_loop: DO j = 1, num_group  !loop over sample, calculating contribution of each to Monte Carlo sample,
!                                               evaluating log-likelihood (in loglike) for each
               dose = sample_dose_true(j,i)
               dose2 = dose * dose
               adjust_rad_exc = MAX(1.D0 + (ERR_dose * dose +
     &          ERR_dose2 * dose2),loglim)
               baserisk(j) = persons_group(j)*adjust_back
               rlrisk(j) = MAX(baserisk(j)*adjust_rad_exc,loglim)
!
!                Sum the log likelihood
!
               cancas = ncases_group(j)
               loglike(i) = loglike(i) - rlrisk(j)
               IF (cancas > 0.D0) THEN
                  loglike(i) = loglike(i) +
     &             cancas*(LOG(rlrisk(j)/cancas) + 1.D0)
               END IF
            END DO Sample_loop
         END DO Monte_Carlo_loop
         IF (type_regression == 3) THEN
            sum_deriv = 0.D0
            DO j = 1, num_group
               DO k = 1, num_group
                  IF (k == j) THEN
                     delta_kj = 1.D0
                  ELSE
                     delta_kj = 0.D0
                  END IF
                  der_j = ERR_dose +2.D0*ERR_dose2*sample_dose_true(j,1)
                  der_k = ERR_dose +2.D0*ERR_dose2*sample_dose_true(k,1)
                  sum_deriv = sum_deriv + 0.5D0*dose_true_covar(k,j)*
     &             (-ncases_group(j)*delta_kj*
     &             ((baserisk(j)*der_j/rlrisk(j))**2) +
     &             (ncases_group(j)/rlrisk(j) - 1.D0)*2.D0*baserisk(j)*
     &             ERR_dose2*delta_kj +
     &             (ncases_group(j)/rlrisk(j) - 1.D0)*
     &             (ncases_group(k)/rlrisk(k) - 1.D0)*baserisk(j)*
     &             baserisk(k)*der_j*der_k)
               END DO
            END DO
            loglike(1) = loglike(1) + LOG(MAX(1.D0 + sum_deriv, loglim))
         END IF
         loglike_average = SUM(loglike)/FLOAT(num_mc)
!
!          Now evaluate likelihood, subtracting off loglike_average, to avoid overflows
!
         Monte_Carlo_loop_real: DO i = 1, num_mc    !loop over each Monte Carlo sample, evaluating likelihood for each
            fc = fc + EXP(MAX(MIN(loglike(i) - loglike_average,explim),
     &       -explim))
         END DO Monte_Carlo_loop_real
!          Now calculate -log likelihood (= deviance/2) (taking account of loglike_average) and put in fc so that E04JYF
!          (which minimises) is maximising the likelihood
         fc = -LOG(MAX(fc,loglim)) - loglike_average
         END SUBROUTINE funct1

         SUBROUTINE minimz_ci(x,xc,xi,fopt,prof_CI_init,chiadj,
     &    xc_opt_CI,prof_fl_comb,ivrprf,monprf,monwri,ifail)
!
!          Maximises likelihood, using as starting values xi, returning
!          the optimal values in x, xc as well as optimal deviance in fopt
!          xc_opt_CI holds the optimal xc and profile CI
!          prof_fl_comb holds the failure codes for the profile CI
!          If monwri = 0 the abbreviated ouput (xc_opt_CI) is output on unit IOUTAB, ICONS, otherwise
!          (and always for first simulation) fuller output on unit IOUT, ICONS
!          ifail = 0 if optimization performs OK
!
         USE coefficient_data
         IMPLICIT NONE
         INTEGER(KIND=INTS), INTENT(OUT) :: ifail
         INTEGER(KIND=INTS), INTENT(OUT) ::
     &    prof_fl_comb(2,num_model_covar)
         INTEGER(KIND=INTS), INTENT(IN)  :: monwri
         INTEGER(KIND=INTS), INTENT(IN) :: ivrprf(num_model_covar)
         INTEGER(KIND=INTS), INTENT(IN) :: monprf
         INTEGER(KIND=INTS) :: ifl(2),error_status
         REAL(KIND=DBL), INTENT(INOUT) :: x(num_model_covar)
         REAL(KIND=DBL), INTENT(INOUT) :: xc(num_model_covar)
         REAL(KIND=DBL), INTENT(INOUT) :: xi(num_model_covar)
         REAL(KIND=DBL), INTENT(IN) :: prof_CI_init(2,num_model_covar)
         REAL(KIND=DBL), INTENT(IN) :: chiadj(2,num_model_covar)
         REAL(KIND=DBL), INTENT(INOUT) :: xc_opt_CI(3,num_model_covar)
         REAL(KIND=DBL), INTENT(OUT) :: fopt
         INTEGER(KIND=INTL) :: iprof
         REAL(KIND=DBL) :: prob1, chipr, xstp, xabs, xlim, xci(2)
         IF (i_sim == 1) THEN
!
!             for 1st simulation write out regression type to various files (IOUT, ICONS, IOUTAB)
!
            WRITE(IOUT,6000)name_regress_type(type_regression),nprfmx,
     &       nitmx,prfeps
            WRITE(ICONS,6000)name_regress_type(type_regression),nprfmx,
     &       nitmx,prfeps
            WRITE(IOUTAB,6000)name_regress_type(type_regression),nprfmx,
     &       nitmx,prfeps
6000        FORMAT(1X,A31/' Optimum and profile likelihood confidence',
     &       ' intervals'/
     &       ' ==================================================='/
     &       ' Maximum iterations for profile CI = ',I6/
     &       ' Maximum iterations for 1-D step for profile CI = ',I6/
     &       ' Relative error for profile CI = ',ES11.4)
         END IF
!
!          Allocate loglike (used in subroutine funct1)
!
         ALLOCATE (loglike(num_mc),STAT=error_status)
         IF (error_status /= 0) THEN
            WRITE(*,*) ' ALLOCATION FAILED FOR loglike'
            STOP
         END IF
!
!            Perform deviance minimisation
!
         CALL minimz(funct1,ibound,param_bound_low,param_bound_high,x,
     &    xc,xi,fopt,0,ifail)
         xc_opt_CI(1,:) = xc(:)
!
!          Finish of minimisation for this stratum: write minimum parameters
!          to file (and terminal)
!
         IF (monwri /= 0 .OR. i_sim == 1) THEN
            CALL write(xc,x,fopt,monwri,ifail)
         END IF
!
!          Calculate profile likelihood CIs for main parameters
!
         Profile_likelihood_var_loop: DO nprf=1,nvar
            IF (ivrprf(nprf) /= 0) THEN
               Profile_likelihood_prob: DO iprof=1,2
                  prob1=prob_def(iprof)*1.D+2
                  chipr=chiadj(iprof,nprf)
!
!                   determine a sensible first guess for the width of
!                   CI: -2*xstp
!
                  IF (iprof == 1) THEN
                     IF (ivrprf(nprf) < 0) THEN
!                         user specified initial value
                        xstp = prof_CI_init(1,nprf)
                     ELSE
                        xabs=abs(x(nprf))
                        IF (xabs > loglim) THEN
                           xstp = -xabs
                        ELSE
                           xstp = -loglim
                        END IF
                     END IF
                  ELSE
                     IF (ivrprf(nprf) < 0) THEN
!                         user specified initial value
                        xstp = prof_CI_init(1,nprf)
                     ELSE
                        xstp = xci(1)-x(nprf)
                     END IF
                  END IF
!                   lower limit on lower profile CI
                  xlim=-1.D0/loglim
                  CALL profci(funct1,x,xstp,xlim,xci(1),fopt,chipr,
     &             monprf,ifl(1))
                  IF (iprof == 1) THEN
                     IF (ivrprf(nprf) < 0) THEN
!                         user specified initial value
                        xstp = prof_CI_init(2,nprf)
                     ELSE
                        xstp = max(x(nprf)-xci(1),loglim)
                     END IF
                  ELSE
                     IF (ivrprf(nprf) < 0) THEN
!                         user specified initial value
                        xstp = prof_CI_init(2,nprf)
                     ELSE
                        xstp = xci(2)-x(nprf)
                     END IF
                  END IF
!                   upper limit on upper profile CI
                  xlim=1.D0/loglim
                  CALL profci(funct1,x,xstp,xlim,xci(2),fopt,chipr,
     &             monprf,ifl(2))
                  xc_opt_CI(2,nprf) = xci(1)
                  xc_opt_CI(3,nprf) = xci(2)
                  prof_fl_comb(:,nprf) = ifl(:)
                  IF (monwri /= 0 .OR. i_sim == 1) THEN
                     WRITE(IOUT,6010)prob1,chipr,
     &                name_model_array(nvva(nprf)),x(nprf),xci,ifl
                     WRITE(ICONS,6010)prob1,chipr,
     &                name_model_array(nvva(nprf)),x(nprf),xci,ifl
6010                 FORMAT(1X,F5.1,'% CI (chi**2=',F7.4,') for x(',A10,
     &                ')=',ES21.14,' =(',ES21.14,',',ES21.14,') ifl=(',
     &                I5,',',I5,')')
                  END IF
               END DO Profile_likelihood_prob
            ELSE
               xc_opt_CI(2:3,nprf) = xc(nprf)
               prof_fl_comb(:,nprf) = 0
            END IF
         END DO Profile_likelihood_var_loop
         IF (monwri == 0) THEN
            WRITE(IOUTAB,6020)i_sim,name_regress_type(type_regression),
     &       (xc_opt_CI(:,nprf),prof_fl_comb(:,nprf),nprf=1,nvar)
            WRITE(ICONS,6020)i_sim,name_regress_type(type_regression),
     &       (xc_opt_CI(:,nprf),prof_fl_comb(:,nprf),nprf=1,nvar)
6020        FORMAT(' simulation ',I10,1X,A31,100(3(1X,ES21.14),1X,2I5))
         END IF
!
!          Deallocate loglike
!
         DEALLOCATE (loglike,STAT=error_status)
         IF (error_status /= 0) THEN
            WRITE(*,*) ' DEALLOCATION FAILED FOR loglike'
            STOP
         END IF
         END SUBROUTINE minimz_ci

      END MODULE my_subroutines

        !!!!!!!!!!!!!!!!
        ! MAIN PROGRAM !
        !!!!!!!!!!!!!!!!
      PROGRAM Chernobyl_error_integral
!       Data dictionary: declare variable types, definitions
      USE coefficient_data
!       Collected subroutines, in module for explicit interface
      USE my_subroutines
      IMPLICIT NONE
!
      REAL(KIND=DBL) :: x(num_model_covar), xc(num_model_covar)
      REAL(KIND=DBL) :: xi(num_model_covar), chiadj(2,num_model_covar)
      REAL(KIND=DBL) :: xc_opt_CI(3,num_model_covar), xlim, fopt, backgr
      REAL(KIND=DBL) :: prof_CI_init(2,num_model_covar), alpha, beta
      REAL(KIND=DBL) :: Berk_un_mean_adj, Berk_sh_mean_adj
      REAL(KIND=DBL) :: Class_un_mean_adj, Class_sh_mean_adj
      REAL(KIND=DBL) :: error_B_share,error_B_unshar
      REAL(KIND=DBL) :: error_C_share, error_C_unshar, rnd, dose_cen
      REAL(KIND=DBL) :: true_dose_avg, surr_dose_avg
      REAL(KIND=DBL) :: xc_opt_CI_avg(3,num_model_covar,4)
      INTEGER(KIND=INTS) :: ivrprf(num_model_covar), monprf, ind_varlim
      INTEGER(KIND=INTS) :: prof_fl_comb(2,num_model_covar), monwri
      INTEGER(KIND=INTS) :: ifail, error_status, i, j, k, l
      INTEGER(KIND=INTS) :: program_runs, program_runs_counter
      INTEGER(KIND=INTL) :: group_num_max, iseed, n_samp
      CHARACTER(len=1000) :: title_string
      CHARACTER(len=1) :: resp
      LOGICAL :: test_flag
!     EXTERNAL :: funct1
!
!       Open steering input file (not needed on HPC)
!
!     OPEN (UNIT=IREAD,FILE=
!    & 'c:\d_drive\temp\fit_shared_error_simulation_reg_cal_test.inp',
!    & status='OLD',ACTION='READ',SHARED)
!
!       Open main output file (not needed on HPC)
!
!     OPEN (UNIT=IOUT,FILE=
!    & 'c:\d_drive\temp\out_shared_error_simulation_reg_cal_test.lis',
!    & status='NEW',ACTION='WRITE')
!
!       Open abbreviated output file (not needed on HPC)
!
!     OPEN (UNIT=IOUTAB,file=
!    & 'c:\d_drive\temp\abb_shared_error_simulation_reg_cal_test.lis',
!    & status='NEW',ACTION='WRITE')
!
      WRITE(*,*) ' Give the number of program runs required'
      READ(IREAD,*) program_runs
      Program_run_counter_loop: DO program_runs_counter = 1,
     & program_runs !loop over program runs
!          Read title string
         WRITE(*,*) ' Please give title string'
         READ(IREAD,10)title_string
10       FORMAT(A1000)
         WRITE(IOUT,20)title_string
20       FORMAT(' FITTER_SHARED_ERROR_SIMULATION_REG_CAL',
     &    ' last modified by M.P. Little 2023-08-04'/1X,A1000)
         WRITE(IOUTAB,30)title_string
30       FORMAT(1X,A1000)
!
!          Determine number of variables to be fixed during minimisation
!
         Setup_nvva_loop: DO  i=1,num_model_covar
            nvva(i)=i
         END DO Setup_nvva_loop
         nvar=num_model_covar
         WRITE(ICONS,40)
40       FORMAT(' How many variables do you wish to fix (0=none)')
         READ(IREAD,*)nfix
         IF (nfix > 0) THEN
!
!            Determine the numbers of variables to be fixed and their
!            value during minimisation
!
            WRITE(ICONS,50)(i, name_model_array(i),
     &       i=1,num_model_covar)
50          FORMAT(' Please indicate the numbers of those variables',
     &       ' to be fixed and their values',100(/1X,I4,1X,A10))
            READ(IREAD,*)(nfva(i),vfix(i),i=1,nfix)
            nvar=0
            Determine_nvva_loop: DO i=1,num_model_covar
               test_flag = .TRUE.
               Test_nfva_loop: DO j=1,nfix
                  IF (nfva(j) == i) test_flag = .FALSE.
               END DO Test_nfva_loop
               IF (test_flag) THEN
                  nvar=nvar+1
                  nvva(nvar)=i
               END IF
            END DO Determine_nvva_loop
         END IF
         IF (nvar > 0) THEN
!
!             Determine main parameter minimisation starting values
!             (if other than default values required)
!
            WRITE(ICONS,60)
60          FORMAT(' Do you wish to specify the minimisation starting',
     &       ' values')
            READ(IREAD,70)resp
70          FORMAT(A1)
            IF (resp /= 'n' .AND. resp /= 'N') THEN
               Set_starting_value_loop: DO i=1,nvar
                  WRITE(ICONS,80)name_model_array(nvva(i))
80                FORMAT(' Please indicate the value of variable ',A10)
                  READ(IREAD,*)xi(i)
               END DO Set_starting_value_loop
            ELSE
               xi = 0.D0
            END IF
         END IF
!
!          Determine the maximum number of iterations for calculation
!          of profile-likelihood CI and whether monitor output
!          required
!
         WRITE(ICONS,90)
90       FORMAT(' Please indicate the maximum number of iterations'/
     &    ' for profile maximum likelihood CI (0=no iterations),'/
     &    ' maximum iterations for 1D minimisations,'/
     &    ' the convergence criterion and whether full output required',
     &    ' (=0 and only first simulation is fully output) and',
     &    ' profile CI monitor output required (0=none required)')
         READ(IREAD,*)nprfmx,nitmx,prfeps,monwri,monprf
         WRITE(ICONS,100)
100      FORMAT(' Please indicate the random number initialisation',
     &    ' seed (usually<0 for re-initialisation, =0 and random',
     &    ' number generator is not re-initialised)')
         READ(IREAD,*)iseed_init
         IF (iseed_init /= 0 .OR. program_runs_counter == 1) THEN
!
!            initialise random number generator
!
            iseed = iseed_init
            rnd = wuni(iseed)
         END IF
!
!          Determine the variables required for calculation of
!          profile-likelihood CI
!
         WRITE(ICONS,110)nvar,(i,name_model_array(nvva(i)), i=1,nvar)
110      FORMAT(' Please indicate which of the',I3,' variables are'/
     &    ' required for profile maximum likelihood CI'/
     &    ' (1=required,0=not required,-1=user specified initial',
     &    ' guess)',100(/1X,I4,1X,A10))
         READ(IREAD,*)(ivrprf(i),i=1,nvar)
         prof_CI_init = 0.D0
         Profile_var_CI_init_loop: DO i=1,nvar
            IF (ivrprf(i) < 0) THEN
               WRITE(ICONS,120) name_model_array(nvva(i))
120            FORMAT(' Please indicate the lower and upper initial',
     &          ' CI step lengths for variable ',A10,' x1, x2 (so',
     &          ' x1 < 0 < x2)')
               READ(IREAD,*) prof_CI_init(:,i)
            END IF
         END DO Profile_var_CI_init_loop
!
!          Determine profile confidence limits required
!
         WRITE(ICONS,130)
130      FORMAT(' Do you wish to use other than default CI')
         READ(IREAD,70)resp
         IF (resp /= 'n' .AND. resp /= 'N') THEN
            Profile_var_CI_loop: DO i=1,nvar
               IF (ivrprf(i) /= 0) THEN
                  WRITE(ICONS,140)name_model_array(nvva(i))
140               FORMAT(' Do you wish to use other than default CI'/
     &             ' for variable ',A10)
                  READ(IREAD,70)resp
                  IF (resp /= 'n' .AND. resp /= 'N') THEN
                     WRITE(ICONS,150)name_model_array(nvva(i))
150                  FORMAT(' Please input the chi-squared values'/
     &                ' to be used for CI for variable ',A10,
     &                ' (90%, 95%)')
                     READ(IREAD,*)chiadj(:,i)
                  ELSE
                     chiadj(:,i)=chipr_def
                  END IF
               END IF
            END DO Profile_var_CI_loop
         ELSE
            Profile_var_CI_def_loop: DO i=1,nvar
               chiadj(:,i)=chipr_def
            END DO Profile_var_CI_def_loop
         END IF
!
!         Determine whether constraints are required for the parameters
!
         WRITE(ICONS,160)
160      FORMAT(' Do you wish to set bounds on any of the parameters')
         READ(IREAD,70)resp
         IF (resp /= 'n' .AND. resp /= 'N') THEN
            ibound = 0
            parameter_constrain_loop: DO i=1,nvar
               WRITE(ICONS,170)name_model_array(nvva(i))
170            FORMAT(' Do you wish to set bounds on parameter ',A10)
               READ(IREAD,70)resp
               IF (resp /= 'n' .AND. resp /= 'N') THEN
                  param_bound(i) = 0
                  WRITE(ICONS,180)name_model_array(nvva(i))
180               FORMAT(' Please indicate limits on parameter ',A10)
                  READ(IREAD,*)param_bound_low(i),param_bound_high(i)
               ELSE
                  param_bound(i) = 1
                  param_bound_low(i) = -1.D0/loglim
                  param_bound_high(i) = 1.D0/loglim
               END IF
            END DO parameter_constrain_loop
         ELSE
            ibound = 1
            param_bound = 1
            param_bound_low = -1.D0/loglim
            param_bound_high = 1.D0/loglim
         END IF
         WRITE(ICONS,190)
190      FORMAT(' Please specify maximum number of hyper iterations'/
     &    ' (=0 without minimizing) and parameter/deviance',
     &    ' convergence criteria')
         READ(IREAD,*)nhymax,hyeps
!
!          Obtain the number of dose groups to be used
!          num_group
!
         WRITE(ICONS,200)
200      FORMAT(' Please give the number of dose groups')
         READ(IREAD,*)num_group
         num_group = MAX(num_group,1)
         ALLOCATE (group_num(num_group),STAT=error_status)
         IF (error_status /= 0) THEN
            WRITE(*,*) ' ALLOCATION FAILED FOR group_num'
            STOP
         END IF
         ALLOCATE (persons_group(num_group),STAT=error_status)
         IF (error_status /= 0) THEN
            WRITE(*,*) ' ALLOCATION FAILED FOR persons_group'
            STOP
         END IF
         ALLOCATE (group_dose(num_group),STAT=error_status)
         IF (error_status /= 0) THEN
            WRITE(*,*) ' ALLOCATION FAILED FOR group_dose'
            STOP
         END IF
!
!          Obtain the numbers of persons in each group
!          (group_num(1..num_group))
!
         WRITE(ICONS,210)num_group
210      FORMAT(' Please give the numbers in each of ',I6,
     &    ' exposure groups')
         READ(IREAD,*)group_num
         group_num_max = MAX(MAXVAL(group_num),1)
         persons_group = FLOAT(group_num)
!
!          Obtain the central estimates of dose in each group
!          (group_dose(1..num_group))
!
         WRITE(ICONS,220)num_group
220      FORMAT(' Please give the central estimate of dose in each of ',
     &    I6,' exposure groups')
         READ(IREAD,*)group_dose
!
!          Obtain the magnitude of unshared Berkson, shared Berkson and unshared classical errors to be used
!
         WRITE(ICONS,230)
230      FORMAT(' Please give the magnitude of unshared Berkson,',
     &    ' shared Berkson and unshared and shared classical errors',
     &    ' (all on log scale) to be used')
         READ(IREAD,*)Berk_unshared_SD,Berk_shared_SD,Class_unshared_SD,
     &    Class_shared_SD
!
!          compute scaling factors to multiplicatively adjust mean of log-normal variables so that errors all have mean 1
!
         Berk_un_mean_adj = EXP(-(Berk_unshared_SD**2)/2)
         Berk_sh_mean_adj = EXP(-(Berk_shared_SD**2)/2)
         Class_un_mean_adj = EXP(-(Class_unshared_SD**2)/2)
         Class_sh_mean_adj = EXP(-(Class_shared_SD**2)/2)
!
!          Obtain the number of cancers, alpha and beta coefficients, number of simulations for likelihood (generally 1000 or so),
!          number of simulations for sampling of ERR coefficients (generally 500 or so)
!
         WRITE(ICONS,240)
240      FORMAT(' Please give the number of cancers and number of',
     &    ' simulations for likelihood (generally 1000 or so), number',
     &    ' of simulations for sampling of ERR coefficients (generally',
     &    ' 500 or so)')
         READ(IREAD,*)n_cancer, n_sim_lik, n_sim_p
         backgr = xi(1)
         alpha = xi(2)
         beta = xi(3)
         ALLOCATE (true_dose(group_num_max,num_group,n_sim_lik,n_sim_p),
     &    STAT=error_status)
         IF (error_status /= 0) THEN
            WRITE(*,*) ' ALLOCATION FAILED FOR true_dose'
            STOP
         END IF
         ALLOCATE (true_dose_coll(num_group,n_sim_lik,n_sim_p),
     &    STAT=error_status)
         IF (error_status /= 0) THEN
            WRITE(*,*) ' ALLOCATION FAILED FOR true_dose_coll'
            STOP
         END IF
         ALLOCATE (sample_dose_true(num_group,n_sim_lik),
     &    STAT=error_status)
         IF (error_status /= 0) THEN
            WRITE(*,*) ' ALLOCATION FAILED FOR sample_dose_true'
            STOP
         END IF
         ALLOCATE (true_prob(num_group,n_sim_p),
     &    STAT=error_status)
         IF (error_status /= 0) THEN
            WRITE(*,*) ' ALLOCATION FAILED FOR true_prob'
            STOP
         END IF
         ALLOCATE (pois_sampl(num_group,n_sim_p),
     &    STAT=error_status)
         IF (error_status /= 0) THEN
            WRITE(*,*) ' ALLOCATION FAILED FOR pois_sampl'
            STOP
         END IF
         ALLOCATE (ncases_group(num_group),STAT=error_status)
         IF (error_status /= 0) THEN
            WRITE(*,*) ' ALLOCATION FAILED FOR ncases_group'
            STOP
         END IF
         ALLOCATE (surr_dose(group_num_max,num_group,n_sim_lik,n_sim_p),
     &    STAT=error_status)
         IF (error_status /= 0) THEN
            WRITE(*,*) ' ALLOCATION FAILED FOR surr_dose'
            STOP
         END IF
         ALLOCATE (surr_dose_coll(num_group,n_sim_lik,n_sim_p),
     &    STAT=error_status)
         IF (error_status /= 0) THEN
            WRITE(*,*) ' ALLOCATION FAILED FOR surr_dose_coll'
            STOP
         END IF
         ALLOCATE (dose_true_expec(num_group),STAT=error_status)
         IF (error_status /= 0) THEN
            WRITE(*,*) ' ALLOCATION FAILED FOR dose_true_expec'
            STOP
         END IF
         ALLOCATE (dose_surr_expec(num_group),STAT=error_status)
         IF (error_status /= 0) THEN
            WRITE(*,*) ' ALLOCATION FAILED FOR dose_surr_expec'
            STOP
         END IF
         ALLOCATE (dose_true_covar(num_group,num_group),
     &    STAT=error_status)
         IF (error_status /= 0) THEN
            WRITE(*,*) ' ALLOCATION FAILED FOR dose_true_covar'
            STOP
         END IF
         ALLOCATE (rlrisk(num_group),STAT=error_status)
         IF (error_status /= 0) THEN
            WRITE(*,*) ' ALLOCATION FAILED FOR rlrisk'
            STOP
         END IF
         ALLOCATE (baserisk(num_group),STAT=error_status)
         IF (error_status /= 0) THEN
            WRITE(*,*) ' ALLOCATION FAILED FOR baserisk'
            STOP
         END IF
         ALLOCATE (dose_true_SD(num_group),STAT=error_status)
         IF (error_status /= 0) THEN
            WRITE(*,*) ' ALLOCATION FAILED FOR dose_true_SD'
            STOP
         END IF
         ALLOCATE (dose_surr_SD(num_group),STAT=error_status)
         IF (error_status /= 0) THEN
            WRITE(*,*) ' ALLOCATION FAILED FOR dose_surr_SD'
            STOP
         END IF
         ALLOCATE (dose_true_corr(num_group,num_group),
     &    STAT=error_status)
         IF (error_status /= 0) THEN
            WRITE(*,*) ' ALLOCATION FAILED FOR dose_true_corr'
            STOP
         END IF
         ALLOCATE (dose_true_indiv_expec(num_group),STAT=error_status)
         IF (error_status /= 0) THEN
            WRITE(*,*) ' ALLOCATION FAILED FOR dose_true_indiv_expec'
            STOP
         END IF
         ALLOCATE (dose_surr_indiv_expec(num_group),STAT=error_status)
         IF (error_status /= 0) THEN
            WRITE(*,*) ' ALLOCATION FAILED FOR dose_surr_indiv_expec'
            STOP
         END IF
         ALLOCATE (dose_true_indiv_SD(num_group),STAT=error_status)
         IF (error_status /= 0) THEN
            WRITE(*,*) ' ALLOCATION FAILED FOR dose_true_indiv_SD'
            STOP
         END IF
         ALLOCATE (dose_surr_indiv_SD(num_group),STAT=error_status)
         IF (error_status /= 0) THEN
            WRITE(*,*) ' ALLOCATION FAILED FOR dose_surr_indiv_SD'
            STOP
         END IF
         ALLOCATE (dose_true_indiv_covar(num_group,num_group),
     &    STAT=error_status)
         IF (error_status /= 0) THEN
            WRITE(*,*) ' ALLOCATION FAILED FOR dose_true_indiv_covar'
            STOP
         END IF
         ALLOCATE (dose_true_indiv_corr(num_group,num_group),
     &    STAT=error_status)
         IF (error_status /= 0) THEN
            WRITE(*,*) ' ALLOCATION FAILED FOR dose_true_indiv_corr'
            STOP
         END IF
!
!          Set up full arrays of true and surrogate dose (true_dose, surr_dose)
!          The collapsed arrays (true_dose_coll, surr_dose_coll) of true and surrogate dose, averaged over doses within each dose group
!          are the most important in the likelihood calculations
!
!
         true_prob = 0.D0
         simulat_loop_p: DO i_sim=1,n_sim_p
!
!             Loop over realizations for Monte Carlo sampling of ERR
!
            simulat_loop_lik: DO j=1,n_sim_lik
!
!                Loop over realizations for Monte Carlo sampling of likelihood
!
               error_B_share = Berk_shared_SD*gasdev(iseed)
               error_C_share = Class_shared_SD*gasdev(iseed)
               dose_loop: DO k=1,num_group
!
!                   Loop over dose groups
!
                  dose_cen = group_dose(k)
                  true_dose_avg = 0.D0
                  surr_dose_avg = 0.D0
                  indiv_loop: DO l=1,group_num(k)
!
!                      Loop over individuals within dose group
!
                     error_B_unshar = Berk_unshared_SD*gasdev(iseed)
                     error_C_unshar = Class_unshared_SD*gasdev(iseed)
                     true_dose(l,k,j,i_sim) = dose_cen*Berk_un_mean_adj*
     &                Berk_sh_mean_adj*EXP(error_B_share +
     &                error_B_unshar)
                     true_dose_avg = true_dose_avg +
     &                true_dose(l,k,j,i_sim)
                     surr_dose(l,k,j,i_sim) = dose_cen*
     &                Class_un_mean_adj*Class_sh_mean_adj*
     &                 EXP(error_C_share + error_C_unshar)
                     surr_dose_avg = surr_dose_avg +
     &                surr_dose(l,k,j,i_sim)
!
!                      compute mean true probability over realizations, within group etc
!
                     true_prob(k,i_sim) = true_prob(k,i_sim) +
     &                (1.D0 + alpha*true_dose(l,k,j,i_sim) +
     &                beta*(true_dose(l,k,j,i_sim)**2))
                  END DO indiv_loop
!
!                   compute collapsed true and surrogate dose means
!
                  true_dose_coll(k,j,i_sim) = true_dose_avg/
     &             FLOAT(group_num(k))
                  surr_dose_coll(k,j,i_sim) = surr_dose_avg/
     &             FLOAT(group_num(k))
               END DO dose_loop
            END DO simulat_loop_lik
         END DO simulat_loop_p
!
!          compute true and surrogate dose mean and SD by group for 1st component of each group of 1st simulation
!
         DO k=1,num_group
            dose_true_indiv_expec(k) = SUM(true_dose(1,k,:,1)) /
     &        FLOAT(n_sim_lik)
            dose_surr_indiv_expec(k) = SUM(surr_dose(1,k,:,1)) /
     &       FLOAT(n_sim_lik)
         END DO
         DO k=1,num_group
            dose_true_indiv_SD(k) = (SUM((true_dose(1,k,:,1) -
     &       dose_true_indiv_expec(k))*(true_dose(1,k,:,1) -
     &       dose_true_expec(k))) / MAX(FLOAT(n_sim_lik - 1),
     &       1.D0))**0.5D0
            dose_surr_indiv_SD(k) = (SUM((surr_dose(1,k,:,1) -
     &       dose_surr_indiv_expec(k))*(surr_dose(1,k,:,1) -
     &       dose_surr_indiv_expec(k))) / MAX(FLOAT(n_sim_lik - 1),
     &       1.D0))**0.5D0
         END DO
!
!          compute individual true and surrogate dose covariance and correlation by dose group for 1st component of each dose group of 1st simulation
!
         dose_true_indiv_covar = 0.D0
         DO k=1,num_group
            DO l=1,k
               DO i=1,n_sim_lik
                  dose_true_indiv_covar(k,l) =
     &             dose_true_indiv_covar(k,l) +
     &             (true_dose(1,k,i,1) - dose_true_indiv_expec(k))*
     &             (true_dose(1,l,i,1) - dose_true_indiv_expec(l))
               END DO
               dose_true_indiv_covar(k,l) = dose_true_indiv_covar(k,l)/
     &          MAX(FLOAT(n_sim_lik - 1),1.D0)
               dose_true_indiv_covar(l,k) = dose_true_indiv_covar(k,l)
               dose_true_indiv_corr(k,l) = dose_true_indiv_covar(k,l)/
     &          (dose_true_indiv_SD(k)*dose_true_indiv_SD(l))
               dose_true_indiv_corr(l,k) = dose_true_indiv_corr(k,l)
            END DO
         END DO
!
!          normalize probability array
!
         simulat_loop_p_prob: DO i_sim=1,n_sim_p
            true_prob(:,i_sim) = true_prob(:,i_sim)/
     &       SUM(true_prob(:,i_sim))
         END DO simulat_loop_p_prob
!
!          set up Poisson sample of cases/deaths
!
         pois_sampl = 0
         DO i_sim=1,n_sim_p
            DO j=1,n_cancer
               n_samp = probdiscrete(iseed,true_prob(:,i_sim),num_group)
               pois_sampl(n_samp,i_sim) = pois_sampl(n_samp,i_sim) + 1
            END DO
         END DO
         coverage_prob = 0.D0
         xc_opt_CI_avg = 0.D0
         simulat_loop_p_ERR: DO i_sim=1,n_sim_p
!
!             Loop over simulations
!
!
!             compute true and surrogate dose means by group for this simulation
!
            sample_dose_true(:,:) = true_dose_coll(:,:,i_sim)
            DO k=1,num_group
               dose_true_expec(k) = SUM(true_dose_coll(k,:,i_sim)) /
     &           FLOAT(n_sim_lik)
               dose_surr_expec(k) = SUM(surr_dose_coll(k,:,i_sim)) /
     &          FLOAT(n_sim_lik)
            END DO
!
!             compute true and surrogate dose SD by group for this simulation
!
            DO k=1,num_group
               dose_true_SD(k) = (SUM((true_dose_coll(k,:,i_sim) -
     &          dose_true_expec(k))*(true_dose_coll(k,:,i_sim) -
     &          dose_true_expec(k))) / MAX(FLOAT(n_sim_lik - 1),
     &          1.D0))**0.5D0
               dose_surr_SD(k) = (SUM((surr_dose_coll(k,:,i_sim) -
     &          dose_surr_expec(k))*(surr_dose_coll(k,:,i_sim) -
     &          dose_surr_expec(k))) / MAX(FLOAT(n_sim_lik - 1),
     &          1.D0))**0.5D0
            END DO
            ncases_group(:) = pois_sampl(:,i_sim)
!
!             Compute sample covariances and correlation coefficients of true dose for this simulation - set up in dose_true_covar
!             and dose_true_corr
!
            dose_true_covar = 0.D0
            DO k=1,num_group
               DO l=1,k
                  DO i=1,n_sim_lik
                     dose_true_covar(k,l) = dose_true_covar(k,l) +
     &                (sample_dose_true(k,i) - dose_true_expec(k))*
     &                (sample_dose_true(l,i) - dose_true_expec(l))
                  END DO
                  dose_true_covar(k,l) = dose_true_covar(k,l)/
     &             MAX(FLOAT(n_sim_lik - 1),1.D0)
                  dose_true_covar(l,k) = dose_true_covar(k,l)
                  dose_true_corr(k,l) = dose_true_covar(k,l)/
     &             (dose_true_SD(k)*dose_true_SD(l))
                  dose_true_corr(l,k) = dose_true_corr(k,l)
               END DO
            END DO
!
!          Loop over simulations, performing likelihood minimizations for
!            (a) unadjusted
!            (b) regression calibration adjusted
!            (c) extended regression calibration adjusted
!            (d) MCML
!
!             Perform unadjusted analysis
!
            num_mc = 1
!
!             use 1st sample of collapsed surrogate dose - not average
!
            sample_dose_true(:,1) = surr_dose_coll(:,1,i_sim)
!           sample_dose_true(:,1) = dose_surr_expec(:)
            type_regression = 1
!
!             Perform deviance minimisation
!
            CALL minimz_ci(x,xc,xi,fopt,prof_CI_init,chiadj,
     &       xc_opt_CI,prof_fl_comb,ivrprf,monprf,monwri,ifail)
!
!             increment coverage counters
!
            DO i = 1, num_model_covar
               IF (xi(i) >= xc_opt_CI(2,i) .AND.
     &          xi(i) <= xc_opt_CI(3,i)) THEN
!                   so the generating coefficient lies within the CI for this simulation
                  coverage_prob(1,i) = coverage_prob(1,i) + 1.D0
               END IF
            END DO
!
!             increment average array
!
            xc_opt_CI_avg(:,:,1) = xc_opt_CI_avg(:,:,1) + xc_opt_CI(:,:)
!
!             Perform regression calibration analysis
!
            num_mc = 1
            sample_dose_true(:,1) = dose_true_expec(:)
            type_regression = 2
!
!            Perform deviance minimisation
!
            CALL minimz_ci(x,xc,xi,fopt,prof_CI_init,chiadj,
     &       xc_opt_CI,prof_fl_comb,ivrprf,monprf,monwri,ifail)
!
!             increment coverage counters
!
            DO i = 1, num_model_covar
               IF (xi(i) >= xc_opt_CI(2,i) .AND.
     &          xi(i) <= xc_opt_CI(3,i)) THEN
!                   so the generating coefficient lies within the CI for this simulation
                  coverage_prob(2,i) = coverage_prob(2,i) + 1.D0
               END IF
            END DO
!
!             increment average array
!
            xc_opt_CI_avg(:,:,2) = xc_opt_CI_avg(:,:,2) + xc_opt_CI(:,:)
!
!             Perform extended regression calibration analysis
!
            num_mc = 1
            sample_dose_true(:,1) = dose_true_expec(:)
            type_regression = 3
!
!            Perform deviance minimisation
!
            CALL minimz_ci(x,xc,xi,fopt,prof_CI_init,chiadj,
     &       xc_opt_CI,prof_fl_comb,ivrprf,monprf,monwri,ifail)
!
!             increment coverage counters
!
            DO i = 1, num_model_covar
               IF (xi(i) >= xc_opt_CI(2,i) .AND.
     &          xi(i) <= xc_opt_CI(3,i)) THEN
!                   so the generating coefficient lies within the CI for this simulation
                  coverage_prob(3,i) = coverage_prob(3,i) + 1.D0
               END IF
            END DO
!
!             increment average array
!
            xc_opt_CI_avg(:,:,3) = xc_opt_CI_avg(:,:,3) + xc_opt_CI(:,:)
!
!             Perform Monte Carlo maximum likelihood analysis
!
            num_mc = n_sim_lik
            sample_dose_true(:,:) = true_dose_coll(:,:,i_sim)
            type_regression = 4
!
!            Perform deviance minimisation
!
            CALL minimz_ci(x,xc,xi,fopt,prof_CI_init,chiadj,
     &       xc_opt_CI,prof_fl_comb,ivrprf,monprf,monwri,ifail)
!
!             increment coverage counters
!
            DO i = 1, num_model_covar
               IF (xi(i) >= xc_opt_CI(2,i) .AND.
     &          xi(i) <= xc_opt_CI(3,i)) THEN
!                   so the generating coefficient lies within the CI for this simulation
                  coverage_prob(4,i) = coverage_prob(4,i) + 1.D0
               END IF
            END DO
!
!             increment average array
!
            xc_opt_CI_avg(:,:,4) = xc_opt_CI_avg(:,:,4) + xc_opt_CI(:,:)
         END DO simulat_loop_p_ERR
         xc_opt_CI_avg = xc_opt_CI_avg / FLOAT(n_sim_p)
!
!          Print coverage probabilities and mean confidence intervals
!
         coverage_prob = coverage_prob / FLOAT(n_sim_p)
         DO i = 1,4
            WRITE(IOUT,6000) name_regress_type(i)
            WRITE(IOUTAB,6000) name_regress_type(i)
            WRITE(ICONS,6000) name_regress_type(i)
6000        FORMAT(' Coverage probability for ',A31/
     &       ' ---------------------------------------------------',
     &       '-----')
            DO j = 1,num_model_covar
               WRITE (IOUT,6010) name_model_array(j),coverage_prob(i,j)
               WRITE (IOUTAB,6010) name_model_array(j),
     &          coverage_prob(i,j)
               WRITE (ICONS,6010) name_model_array(j),coverage_prob(i,j)
6010           FORMAT(1X,A10,1X,ES21.14)
            END DO
            WRITE(IOUT,6020) name_regress_type(i)
            WRITE(IOUTAB,6020) name_regress_type(i)
            WRITE(ICONS,6020) name_regress_type(i)
6020        FORMAT(' Mean confidence interval for ',A31/
     &       ' -------------------------------------------------------',
     &       '-----')
            DO j = 1,num_model_covar
               WRITE (IOUT,6030) name_model_array(j),
     &          xc_opt_CI_avg(:,j,i)
               WRITE (IOUTAB,6030) name_model_array(j),
     &          xc_opt_CI_avg(:,j,i)
               WRITE (ICONS,6030) name_model_array(j),
     &          xc_opt_CI_avg(:,j,i)
6030           FORMAT(1X,A10,1X,ES21.14,' CI=(',ES21.14,',',ES21.14,')')
            END DO
         END DO
!
!          Deallocate all data arrays
!
         DEALLOCATE (group_num,STAT=error_status)
         IF (error_status /= 0) THEN
            WRITE(*,*) ' DEALLOCATION FAILED FOR group_num'
            STOP
         END IF
         DEALLOCATE (persons_group,STAT=error_status)
         IF (error_status /= 0) THEN
            WRITE(*,*) ' DEALLOCATION FAILED FOR persons_group'
            STOP
         END IF
         DEALLOCATE (group_dose,STAT=error_status)
         IF (error_status /= 0) THEN
            WRITE(*,*) ' DEALLOCATION FAILED FOR group_dose'
            STOP
         END IF
         DEALLOCATE (true_dose,STAT=error_status)
         IF (error_status /= 0) THEN
            WRITE(*,*) ' DEALLOCATION FAILED FOR true_dose'
            STOP
         END IF
         DEALLOCATE (true_dose_coll,STAT=error_status)
         IF (error_status /= 0) THEN
            WRITE(*,*) ' DEALLOCATION FAILED FOR true_dose_coll'
            STOP
         END IF
         DEALLOCATE (sample_dose_true,STAT=error_status)
         IF (error_status /= 0) THEN
            WRITE(*,*) ' DEALLOCATION FAILED FOR sample_dose_true'
            STOP
         END IF
         DEALLOCATE (true_prob,STAT=error_status)
         IF (error_status /= 0) THEN
            WRITE(*,*) ' DEALLOCATION FAILED FOR true_prob'
            STOP
         END IF
         DEALLOCATE (pois_sampl,STAT=error_status)
         IF (error_status /= 0) THEN
            WRITE(*,*) ' DEALLOCATION FAILED FOR pois_sampl'
            STOP
         END IF
         DEALLOCATE (ncases_group,STAT=error_status)
         IF (error_status /= 0) THEN
            WRITE(*,*) ' DEALLOCATION FAILED FOR ncases_group'
            STOP
         END IF
         DEALLOCATE (surr_dose,STAT=error_status)
         IF (error_status /= 0) THEN
            WRITE(*,*) ' DEALLOCATION FAILED FOR surr_dose'
            STOP
         END IF
         DEALLOCATE (surr_dose_coll,STAT=error_status)
         IF (error_status /= 0) THEN
            WRITE(*,*) ' DEALLOCATION FAILED FOR surr_dose_coll'
            STOP
         END IF
         DEALLOCATE (dose_true_expec,STAT=error_status)
         IF (error_status /= 0) THEN
            WRITE(*,*) ' DEALLOCATION FAILED FOR dose_true_expec'
            STOP
         END IF
         DEALLOCATE (dose_surr_expec,STAT=error_status)
         IF (error_status /= 0) THEN
            WRITE(*,*) ' DEALLOCATION FAILED FOR dose_surr_expec'
            STOP
         END IF
         DEALLOCATE (dose_true_covar,STAT=error_status)
         IF (error_status /= 0) THEN
            WRITE(*,*) ' DEALLOCATION FAILED FOR dose_true_covar'
            STOP
         END IF
         DEALLOCATE (rlrisk,STAT=error_status)
         IF (error_status /= 0) THEN
            WRITE(*,*) ' DEALLOCATION FAILED FOR rlrisk'
            STOP
         END IF
         DEALLOCATE (baserisk,STAT=error_status)
         IF (error_status /= 0) THEN
            WRITE(*,*) ' DEALLOCATION FAILED FOR baserisk'
            STOP
         END IF
         DEALLOCATE (dose_true_SD,STAT=error_status)
         IF (error_status /= 0) THEN
            WRITE(*,*) ' DEALLOCATION FAILED FOR dose_true_SD'
            STOP
         END IF
         DEALLOCATE (dose_surr_SD,STAT=error_status)
         IF (error_status /= 0) THEN
            WRITE(*,*) ' DEALLOCATION FAILED FOR dose_surr_SD'
            STOP
         END IF
         DEALLOCATE (dose_true_corr,STAT=error_status)
         IF (error_status /= 0) THEN
            WRITE(*,*) ' DEALLOCATION FAILED FOR dose_true_corr'
            STOP
         END IF
         DEALLOCATE (dose_true_indiv_expec,STAT=error_status)
         IF (error_status /= 0) THEN
            WRITE(*,*) ' DEALLOCATION FAILED FOR dose_true_indiv_expec'
            STOP
         END IF
         DEALLOCATE (dose_surr_indiv_expec,STAT=error_status)
         IF (error_status /= 0) THEN
            WRITE(*,*) ' DEALLOCATION FAILED FOR dose_surr_indiv_expec'
            STOP
         END IF
         DEALLOCATE (dose_true_indiv_SD,STAT=error_status)
         IF (error_status /= 0) THEN
            WRITE(*,*) ' DEALLOCATION FAILED FOR dose_true_indiv_SD'
            STOP
         END IF
         DEALLOCATE (dose_surr_indiv_SD,STAT=error_status)
         IF (error_status /= 0) THEN
            WRITE(*,*) ' DEALLOCATION FAILED FOR dose_surr_indiv_SD'
            STOP
         END IF
         DEALLOCATE (dose_true_indiv_covar,STAT=error_status)
         IF (error_status /= 0) THEN
            WRITE(*,*) ' DEALLOCATION FAILED FOR dose_true_indiv_covar'
            STOP
         END IF
         DEALLOCATE (dose_true_indiv_corr,STAT=error_status)
         IF (error_status /= 0) THEN
            WRITE(*,*) ' DEALLOCATION FAILED FOR dose_true_indiv_corr'
            STOP
         END IF
      END DO Program_run_counter_loop
      END PROGRAM Chernobyl_error_integral

      MODULE interface_definitions
      INTERFACE
         SUBROUTINE funct1(nvxx,x,fc,iuser,user)
!
!          Calculates the integrated log likelihood
!
!          fc      -log(likelihood) + constant (on return)
!          x(nvxx) is parameter array as set by E04JYF (must not be changed by funct1)
!          iuser   is an integer array passed from the calling routine to E04JYF
!          user    is a double-precision array passed from the calling routine to E04JYF
!
         IMPLICIT NONE
         INTEGER, PARAMETER :: DBL = KIND(0.d0)
         INTEGER, PARAMETER :: INTS = KIND(0)
         INTEGER, PARAMETER :: INTL = SELECTED_INT_KIND(r=12)
         INTEGER(KIND=INTS), INTENT(IN) :: nvxx
         REAL(KIND=DBL), INTENT(IN) :: x(nvxx)
         REAL(KIND=DBL), INTENT(OUT) :: fc
         REAL(KIND=DBL), INTENT(IN) :: user(1)
         INTEGER(KIND=INTS), INTENT(IN) :: iuser(1)
         END SUBROUTINE funct1
      END INTERFACE
      END MODULE interface_definitions
