# Supplementary material for: A generalisation of the method of regression calibration
Source: Sci Rep. 2023 Sep 13;13:15127. doi: 10.1038/s41598-023-42283-y (PMC10499875; doi:10.1038/s41598-023-42283-y)
Supplement: Supplementary file 2 — Supplementary Information 2. [file 41598_2023_42283_MOESM2_ESM.zip › fit_shared_error_simulation_reg_cal_unshared_Berkson_50%_shared_Berkson_50%_lin_quad.inp]

4
Shared error using leukaemia dose response, unshared Berkson error = 50%, shared Berkson error = 50%, unshared classical error = 20%, shared classical error = 20%, dose distribution and linear (0.25/Gy) and quadratic (2.0/Gy**2) ERR roughly according to LSS
0
Y
-2.8484
0.25
2.0
100 100 1.0D-6 0 0
-1
1 1 1
N
N
1000 1.0D-6
5
2591
334
438
102
6
0.01
0.1
0.5
1.5
2.0
0.5 0.5 0.2 0.2
250 1000 500
Shared error using leukaemia dose response, unshared Berkson error = 50%, shared Berkson error = 50%, unshared classical error = 20%, shared classical error = 50%, dose distribution and linear (0.25/Gy) and quadratic (2.0/Gy**2) ERR roughly according to LSS
0
Y
-2.8484
0.25
2.0
100 100 1.0D-6 0 0
-1
1 1 1
N
N
1000 1.0D-6
5
2591
334
438
102
6
0.01
0.1
0.5
1.5
2.0
0.5 0.5 0.2 0.5
250 1000 500
Shared error using leukaemia dose response, unshared Berkson error = 50%, shared Berkson error = 50%, unshared classical error = 50%, shared classical error = 20%, dose distribution and linear (0.25/Gy) and quadratic (2.0/Gy**2) ERR roughly according to LSS
0
Y
-2.8484
0.25
2.0
100 100 1.0D-6 0 0
-1
1 1 1
N
N
1000 1.0D-6
5
2591
334
438
102
6
0.01
0.1
0.5
1.5
2.0
0.5 0.5 0.5 0.2
250 1000 500
Shared error using leukaemia dose response, unshared Berkson error = 50%, shared Berkson error = 50%, unshared classical error = 50%, shared classical error = 50%, dose distribution and linear (0.25/Gy) and quadratic (2.0/Gy**2) ERR roughly according to LSS
0
Y
-2.8484
0.25
2.0
100 100 1.0D-6 0 0
-1
1 1 1
N
N
1000 1.0D-6
5
2591
334
438
102
6
0.01
0.1
0.5
1.5
2.0
0.5 0.5 0.5 0.5
250 1000 500
